# Supplementary material for: Applications of Romanian Propolis in Phyto-Inhibitory Activity and Antimicrobial Protection: A Comparative Study
Source: Antibiotics (Basel). 2023 Nov 30;12(12):1682. doi: 10.3390/antibiotics12121682 (PMC10741215; doi:10.3390/antibiotics12121682)
Supplement: Supplementary file 1 [file antibiotics-12-01682-s001.zip]

Archive with 1 entries (1 files):
- antibiotics-2715728-supplementary.pdf
